# Supplementary material for: Electroretinograms recorded with skin electrodes in silicone oil-filled eyes
Source: PLoS One. 2019 May 31;14(5):e0216823. doi: 10.1371/journal.pone.0216823 (PMC6544342; doi:10.1371/journal.pone.0216823)
Supplement: S2 Dataset — (XLSX) [file pone.0216823.s002.xlsx]

## Sheet: raw data from all patients
	1. The values behind the means, standard deviation and other measures reported can be calculated from the raw value shown in this table.
		The values behind table 1 are shown in the columns 'D', 'E', 'F', 'L', 'M', 'O', 'P', 'R', and 'S'.
		The values behind table 2 are shown in the columns 'R', 'S', 'T', 'U', 'V', 'W', 'X', 'Y', 'Z', 'AA', 'AB', 'AC', 'AD', 'AE', 'AF', 'AG', 'AH', and 'AI'.
	2. The values used to build graphs can be found in the following columns.
		The values in the colums, 'T', 'U', 'X', 'Y', 'AB', 'AC', 'AF', and 'AG' are enough to build figure 2.
		The values in the colums, 'X', 'Y', 'AF', and 'AG' are enough to build figure 3.
	3. The points extracted from images for analysis.
		The points for the amplitude and the implicit time are found in each ERG raw wave.
		The points for the amplitude are indicated with horizontal dotted line.
		The points for the implicit time are indicated with vertical dotted line.
	Raw data from all patients, added to Table2																		raw value
	No.	bilatelarity	age (years old)	gender	vitreoretinal pathology	indication for SO use	intracameral SO	encircling	number of preSOR surgeries		synechia			Period between SOR and ERG recordings (days)			LogMAR		before SOR								after SOR									Ratio of ERG parameter (affected eye/ fellow eye)												Group
																			fellow eye				affected eye				fellow eye				affected eye					before SOR						after SOR
																			amplitude		implicit time		amplitude		implicit time		amplitude		implicit time		amplitude		implicit time			amplitude			implicit time			amplitude			implicit time
											before SOR	after SOR		before SOR	after SOR		before SOR	after SOR	a wave	b wave	a wave	b wave	a wave	b wave	a wave	b wave	a wave	b wave	a wave	b wave	a wave	b wave	a wave	b wave		a wave	b wave		a wave	b wave		a wave	b wave		a wave	b wave
	1	R	57	F	RRD	indferior, multiple breaks	-	+	1		-	-		125	26		1.52288	1.69897	60	81.3	14	51.4	4.4	6.6	19	49.5	36.7	60.4	14.2	59.3	8.1	28.7	20.2	87.6		0.0733333	0.0811808		1.35714	0.963035		0.220708	0.475166		1.42254	1.47723		Group 1
	2	L	52	M	PVR	PVR	+	+	2		-	-		97	76		0.522879	0.30103	45.2	76.6	15.6	43.8	29.1	39	16.3	47.3	53	83.1	14.9	44.5	29.3	38.9	20.2	42.3		0.643805	0.509138		1.04487	1.07991		0.55283	0.468111		1.3557	0.950562		Group 1
	3	L	72	F	RRD	indferior break	-	-	2		-	-		112	111		0.0457575	0.221849	30.8	92.9	16.1	51.7	26.7	63.7	15.9	51	36.5	123	17.2	52.9	41.9	131	16.3	62.4		0.866883	0.685684		0.987578	0.98646		1.14795	1.06504		0.947674	1.17958		Group 1
	4	R	58	M	RRD	indferior, multiple breaks	-	-	1		-	-		84	13		0.522879	0.221849	40	76.1	16.2	50.1	32.2	71.3	20.9	54.8	23.6	59.9	17.1	70.5	43.3	97.6	21.5	55		0.805	0.936925		1.29012	1.09381		1.83475	1.62938		1.25731	0.780142		Group 1
	5	R	48	F	PVR	PVR	+	-	2		+	-		99	25		1	0.69897	47.5	100	14	51.7	0	0			58.8	125	14.6	50.8	56.3	121	22.2	56.5		0	0		n.a.	n.a.		0.957483	0.968		1.52055	1.1122		Group 2
	6	R	56	F	RRD	difficulty in keeping prone position	-	+	2		+	-		71	33		0.823909	1.22185	52.6	111	16.5	50.7	0	0			65	111	15.8	53	48	76.5	17.4	46.4		0	0		n.a.	n.a.		0.738462	0.689189		1.10127	0.875472		Group 2
	7	R	70	M	PVR	PVR	-	-	1		+	-		122	62		2	1.30103	27	80.8	16.9	53.4	0	0			32.1	86.5	16.5	56	22.5	46.9	24.2	65.7		0	0		n.a.	n.a.		0.700935	0.542197		1.46667	1.17321		Group 2
	8	R	67	M	PVR	PVR	-	+	3		-	-		140	111		0.823909	0.823909	39.7	78.7	15	52.5	0	0			41.7	78	15.3	51.1	29.2	39.5	17.6	40.5		0	0		n.a.	n.a.		0.70024	0.50641		1.15033	0.792564		Group 2
	9	R	52	F	PVR	PVR	+	-	2		+	-		458	104		1	0.69897	25	45.5	14.5	46.9	10.4	9.9	17.4	42.6	40.7	74.3	14.4	53.3	24.6	39.9	16.1	50.6		0.416	0.217582		1.2	0.908316		0.604423	0.537012		1.11806	0.949343		Group 1
	10	L	63	M	RRD	post ocular trauma	-	-	1		-	-		119	287		0.39794	0.221849	51.1	84.6	16.4	60.1	24.7	43.9	20.6	59.8	53.4	90.7	16	53.5	62.2	79.3	16.9	64.4		0.483366	0.518913		1.2561	0.995008		1.16479	0.874311		1.05625	1.20374		Group 1
	11	L	73	M	RRD	post ocular trauma	+	-	1		-	-		198	10		0.69897	1	44.2	87.2	21.3	52.5	30.8	52.2	18.4	53.6	49.5	87.4	21.6	53.6	73.6	131	21.4	59.6		0.696833	0.598624		0.86385	1.02095		1.48687	1.49886		0.990741	1.11194		Group 1
	ERG: electroretinogram, SOR:silicone oil removal, Log MAR:logarythm of minimal angular resolution, R:right, L:left
	RRD: rhegmatogeneous retinal detachment, PVR: proliferative vitreoretinopathy, F: female, M: male, n.a.: not applicable because the implicit time before SOR was unmeasurable
	Group 1: eyes which showed recordable ERG (+) both before and after SOR, Group 2: eyes which showed non-recordable ERG before SOR and recordable ERG after SOR
